# Supplementary material for: A new species of Hibiscadelphus Rock (Malvaceae, Hibisceae) from Maui, Hawaiian Islands
Source: PhytoKeys. 2014 Jul 25;(39):65–75. doi: 10.3897/phytokeys.39.7371 (PMC4152892; doi:10.3897/phytokeys.39.7371)
Supplement: XML Treatment for Hibiscadelphus stellatus [file phytokeys.39.7371-treatment1.xml]

<!DOCTYPE tp:taxon-treatment
  PUBLIC "-//TaxonX//DTD Taxonomic Treatment Publishing DTD v0 20100105//EN" "tax-treatment-NSO.dtd">
<tp:taxon-treatment xmlns:tp="http://www.plazi.org/taxpub"><tp:treatment-meta><kwd-group><label>Taxon classification</label><kwd><named-content content-type="kingdom">Plantae</named-content></kwd><kwd><named-content content-type="order">Malvales</named-content></kwd><kwd><named-content content-type="family">Malvaceae</named-content></kwd></kwd-group><mixed-citation publication-type="journal"><person-group><name><surname>Oppenheimer</surname><given-names>Hank L.</given-names></name><name><surname>Bustamente</surname><given-names>Keahi M.</given-names></name><name><surname>Perlman</surname><given-names>Steven P.</given-names></name></person-group><article-title>A new species of <italic>Hibiscadelphus</italic> Rock (Malvaceae, Hibisceae) from Maui, Hawaiian Islands</article-title><source>PhytoKeys</source><day>25</day><month>7</month><year>2014</year><volume>2014</volume><issue>39</issue><fpage>65</fpage><lpage>75</lpage><pub-id pub-id-type="doi">10.3897/phytokeys.39.7371</pub-id></mixed-citation></tp:treatment-meta><tp:nomenclature><tp:taxon-name>
                        <tp:taxon-name-part taxon-name-part-type="genus">Hibiscadelphus</tp:taxon-name-part>
                        <tp:taxon-name-part taxon-name-part-type="species">stellatus</tp:taxon-name-part>
                        <object-id xmlns:xlink="http://www.w3.org/1999/xlink" xlink:type="simple">urn:lsid:ipni.org:names:77140885-1</object-id>
                    </tp:taxon-name><tp:taxon-authority>H. Oppenheimer, Bustamente, &amp; Perlman</tp:taxon-authority><tp:taxon-status xmlns:xlink="http://www.w3.org/1999/xlink" xlink:type="simple">sp. nov.</tp:taxon-status><xref ref-type="fig" rid="F1">Figs 1</xref><xref ref-type="fig" rid="F2">, 2</xref></tp:nomenclature><tp:treatment-sec sec-type="Note"><title>Note.</title><p>Differs from <italic><tp:taxon-name>Hibiscadelphus wilderianus</tp:taxon-name></italic> in its denser pubescence especially on leaves, petioles, peduncles, involucral bracts, and corolla; linear-subulate to lanceolate involucral bracts, with acute to acuminate apices; evenly 5-lobed calyx; wider, densely pubescent, externally purple, internally yellow corolla lobes; and ovate to sub-globose capsules, 2.5–3.5 × 2.2–3.2 cm with scattered long hairs on the endocarp.</p></tp:treatment-sec><tp:treatment-sec sec-type="Type"><title>Type.</title><p><bold>USA. HAWAIIAN ISLANDS:</bold> West Maui, Lahaina District, Kaua`ula Valley, south slope, 841 m, 13 Feb 2014, Oppenheimer, Bustamente &amp; Perlman H21404 (holotype: BISH; isotypes: MO, NY, PTBG, US).</p></tp:treatment-sec><tp:treatment-sec sec-type="Description"><title>Description.</title><p>Small trees 3–6 m tall, many branched, trunks to 30 cm dbh, bark smooth, light tan to gray, young branchlets densely white to tan pubescent with 8–12-rayed stellate trichomes 0.3–0.4 mm in diam., surface scurfy-waxy, glabrescent with age; petiole scars prominent, subcircular, 2.5–4 mm in diam. Leaves chartaceous, new growth densely stellate-pubescent, mature leaves with blades broadly-ovate to suborbicular or subreniform in outline, occasionally shallowly 3-lobed, 7.5–16(–18) cm long, (8)9.5–13.5(–18) cm wide, veins prominulous, primary veins 7–9 radiate from base, midvein with 3–4 pairs of secondary veins arising along midrib, light green to occasionally red tinged when fresh, higher order venation prominulous on both surfaces, margins irregularly broadly crenate, base cordate, with a wide to narrow but usually open sinus, apex acute to obtuse or rounded, green when fresh with scattered tan stellate pubescence on both surfaces, densely so along veins and adaxial surface, trichomes 0.2–0.4 mm in diam. with (2–)8–16 rays, abaxial surface with principal vein axils domatiate with dense tufts of tan to white trichomes 0.2–0.3 mm long; petioles 3.5–6cm long, green or sometimes red-tinged, pubescent with dense white to tan stellate trichomes as on branchlets; stipules lanceolate to subulate, 2–3.5 mm long, apex acute, green, sparsely to densely tan or white stellate pubescent, soon caducous. Flowers solitary, axillary, erect to spreading, pedicels 22–30 mm long, green or sometimes red-tinged, densely white to tan stellate pubescent as in petioles, involucral bracts 5–6 (–7), linear-subulate to lanceolate (rarely spathulate), acute to acuminate apically, connate only at base, 9–22 mm long, 1–2 mm wide at base, erect, appressed or spreading perpendicular to the floral axis in anthesis, green, densely tan or white stellate pubescent with trichomes 0.2–0.3 mm in diam. Calyx tubular-saccate, mostly 5-lobed, tube 22–30 mm long, 19–20 mm wide, the lobes triangular, acute to short acuminate 5–10 mm long, 7–8 mm wide, green, surface obscured by dense tan stellate pubescence as in bracts, in mature fruit splitting along one side but persistent. Corolla zygomorphic, adaxially curved, 5–6.5 cm long, lobed nearly to base, lobes coalescent, 6–6.5 cm long, 3.5–4 cm wide, obovate-spathulate, apex obtuse, tips and outer margins slightly reflexing with age, outer exposed portion purple, purple-green or purple-yellow, inner <!--PageBreak-->concealed portion yellow, conspicuously veined, densely covered with gray or tan stellate trichomes especially along veins, internally yellow or purple-tinged distally, purple toward base, corolla usually becoming purplish with age, staminal column and apex of the style exserted for 1.5–2.5 cm; staminal column 8–8.5 cm long, antheriferous in distal 3.5 cm, maroon-purple, antheriferous in distal 3.5 cm, stamens c. 100, anthers reniform-curved, 0.8–1.5 mm long, purple, filaments 6–12 mm long, purple, pollen grains purple turning golden yellow after anther dehiscence; style 8.5–9 cm long, style branches 3–5 mm long, villose, stigmas rounded, c. 1 mm long, yellow, ovary dome-shaped, 8 mm long and wide. Fruit a woody capsule, globose-cuboid to -ovoid, <!--PageBreak-->5-locular, 5-valved, 2.5–3.5 (–4) cm long, 2.2–3.3 cm in diameter, surface yellowish brown, rough densely covered with dense tan stellate hair clusters, appearing tuberculate, mericarps 10, mesocarp well developed, reticulate, endocarp chartaceous, loose, with scattered long hairs, testa brown. Seeds 1–2 per mericarp, reniform, 8–10 mm long, 6–8 mm wide including the dense, lanate yellowish-tan hairs 0.4–1 mm long.</p><fig id="F1" position="float" orientation="portrait"><label>Figure 1.</label><caption><p><italic><tp:taxon-name>Hibiscadelphus stellatus</tp:taxon-name></italic>. <bold>A</bold> Habit <bold>B</bold> Flowers and leaves (from the holotype) <bold>C</bold> View of bracts illustrating stellate arrangement <bold>D</bold> Close-up of flower. (from the holotype). All photos by the authors.</p></caption><graphic xmlns:xlink="http://www.w3.org/1999/xlink" xlink:href="phytokeys-039-065-g001.jpg" position="float" orientation="portrait" xlink:type="simple"/></fig><fig id="F2" position="float" orientation="portrait"><label>Figure 2.</label><caption><p><italic><tp:taxon-name>Hibiscadelphus stellatus</tp:taxon-name></italic> H. Oppenh., Bustamente, &amp; Perlman. <bold>A</bold> Habit <bold>B</bold> Flower bud <bold>C</bold> Surface of calyx showing stellate hairs <bold>D</bold> Flower <bold>E</bold> Surface of corolla showing two sizes of stellate hairs <bold>F</bold> Fruit <bold>G</bold> Longitudinal section of fruit showing seed. Drawn from Oppenheimer et al. H41337 (US) and field photographs by the authors.</p></caption><graphic xmlns:xlink="http://www.w3.org/1999/xlink" xlink:href="phytokeys-039-065-g002.jpg" position="float" orientation="portrait" xlink:type="simple"/></fig></tp:treatment-sec><tp:treatment-sec sec-type="Distribution"><title>Distribution.</title><p>Known only from west Maui, Hawaiian Islands at <named-content xmlns:xlink="http://www.w3.org/1999/xlink" content-type="dwc:verbatimCoordinates" xlink:type="simple">20.87°N, 156.62°W</named-content> (<xref ref-type="fig" rid="F3">Fig. 3</xref>).</p><fig id="F3" position="float" orientation="portrait"><label>Figure 3.</label><caption><p>Distribution map showing known locations of <italic><tp:taxon-name>Hibiscadelphus stellatus</tp:taxon-name></italic> on West Maui.</p></caption><graphic xmlns:xlink="http://www.w3.org/1999/xlink" xlink:href="phytokeys-039-065-g003.jpg" position="float" orientation="portrait" xlink:type="simple"/></fig></tp:treatment-sec><tp:treatment-sec sec-type="Habitat and ecology"><title>Habitat and ecology.</title><p><italic><tp:taxon-name>Hibiscadelphus stellatus</tp:taxon-name></italic> occurs on very steep, rocky slopes between 800 and 900 m elevation. These sites have a windward aspect and are situated mid-slope between the upper rim of a deep valley and a perennial stream below. Soils at these sites are of typical volcanic, basalt origin, from the Wailuku Series of original shield building flows. The vegetation where <italic><tp:taxon-name>Hibiscadelphus stellatus</tp:taxon-name></italic> grows forms a mosaic of trees and shrublands with an open canopy, best characterized as Lowland Mesic Forest (<xref ref-type="bibr" rid="B11">Wagner et al. 1999</xref>). Rainfall averages from 12 to 1400 mm annually and the substrate is well-drained.</p><p>Associated tree species include: <italic><tp:taxon-name>Alectryon macrococcus</tp:taxon-name></italic> Radlk., <italic><tp:taxon-name>Antidesma pulvinatum</tp:taxon-name></italic> Hillebr., <italic><tp:taxon-name>Coprosma foliosa</tp:taxon-name></italic> A. Gray, <italic><tp:taxon-name>Diospyros sandwicensis</tp:taxon-name></italic> (A. DC) Fosberg, <italic><tp:taxon-name>Dodonaea viscosa</tp:taxon-name></italic> Jacq., <italic><tp:taxon-name>Metrosideros polymorpha</tp:taxon-name></italic> Gaudich. var. <italic>glaberrima</italic> (H. Lév.) H. St. John, <italic><tp:taxon-name>Myoporum sandwicense</tp:taxon-name></italic> A. Gray, <italic><tp:taxon-name>Myrsine lanaiensis</tp:taxon-name></italic> Hillebr., <italic><tp:taxon-name>Myrsine lessertiana</tp:taxon-name></italic> A. DC., <italic><tp:taxon-name>Nestegis sandwicensis</tp:taxon-name></italic> (A. Gray) O. Deg, I. Deg. &amp; L.A.S. Johnson, <italic><tp:taxon-name>Pisonia sandwicensis</tp:taxon-name></italic> Hillebr., <italic><tp:taxon-name>Pittosporum confertiflorum</tp:taxon-name></italic> A. Gray, <italic><tp:taxon-name>Pouteria sandwicensis</tp:taxon-name></italic> (A. Gray) Baehni &amp; O. Deg., <italic><tp:taxon-name>Psychotria kaduana</tp:taxon-name></italic> (Cham. &amp; Schltdl.) Fosberg, <italic><tp:taxon-name>Psydrax odorata</tp:taxon-name></italic> (G. Forst.) A.C. Smith &amp; S.P. Darwin, <italic><tp:taxon-name>Santalum ellipticum</tp:taxon-name></italic> Gaudich., <italic><tp:taxon-name>Sophora chrysophylla</tp:taxon-name></italic> (Salisb.) Seem., <italic><tp:taxon-name>Streblus pendulinus</tp:taxon-name></italic> (Endl.) F. Muell., <italic><tp:taxon-name>Zanthoxylum dipetalum</tp:taxon-name></italic> H. Mann, and <italic><tp:taxon-name>Zanthoxylum hawaiiense</tp:taxon-name></italic> Hillebr. Understory species include: <italic><tp:taxon-name>Achyranthes splendens</tp:taxon-name></italic> Mart. ex Moq., <italic><tp:taxon-name>Bidens micrantha</tp:taxon-name></italic> Gaudich., <italic><tp:taxon-name>Charpentiera ovata</tp:taxon-name></italic> Gaudich., <italic><tp:taxon-name>Euphorbia multiformis</tp:taxon-name></italic> Gaudich. ex Hook. &amp; Arn., <italic><tp:taxon-name>Osteomeles anthyllidifolia</tp:taxon-name></italic> (Sm.) Lindl., <italic><tp:taxon-name>Pipturus albidus</tp:taxon-name></italic> (Hook. &amp; Arn.) A. Gray, <italic><tp:taxon-name>Pleomele auwahiensis</tp:taxon-name></italic> H. St. John, <italic><tp:taxon-name>Remya mauiensis</tp:taxon-name></italic> Hillebr., <italic><tp:taxon-name>Urera glabra</tp:taxon-name></italic> (Hook. &amp; Arn.) Wedd., and <italic><tp:taxon-name>Wikstroemia oahuensis</tp:taxon-name></italic> (A. Gray) Rock. Ferns are locally common in the understory and include: <italic><tp:taxon-name>Asplenium nidus</tp:taxon-name></italic> L., <italic><tp:taxon-name>Doodia kunthiana</tp:taxon-name></italic> Gaudich., <italic><tp:taxon-name>Dryopteris sandwicensis</tp:taxon-name></italic> (Hook. &amp; Arn.) C. Chr., <italic><tp:taxon-name>Lepisorus thunbergianus</tp:taxon-name></italic> (Kaulf.) Ching, and <italic><tp:taxon-name>Microlepia strigosa</tp:taxon-name></italic> (Thunb.) C. Presl. Vines are represented by <italic><tp:taxon-name>Alyxia stellata</tp:taxon-name></italic> (J.R. Forst. &amp; G. Forst.) Roem. &amp; Schult., <italic><tp:taxon-name>Ipomoea tuboides</tp:taxon-name></italic> O. Deg. &amp; Ooststr, <italic><tp:taxon-name>Lipochaeta connata</tp:taxon-name></italic> (Gaudich.) DC, <italic><tp:taxon-name>Sicyos pachycarpus</tp:taxon-name></italic> Hook. &amp; Arn., and <italic><tp:taxon-name>Smilax melastomifolia</tp:taxon-name></italic> Sm. Grasses and sedges are sparse and include: <italic><tp:taxon-name>Eragrostis variabilis</tp:taxon-name></italic> (Gaudich.) Steud., <italic><tp:taxon-name>Panicum nephelophilum</tp:taxon-name></italic> Gaudich., <italic><tp:taxon-name>Trisetum inaequale</tp:taxon-name></italic> Whitney, <italic><tp:taxon-name>Carex meyenii</tp:taxon-name></italic> Nees, and <italic><tp:taxon-name>Carex wahuensis</tp:taxon-name></italic> C.A. Mey.</p></tp:treatment-sec><tp:treatment-sec sec-type="Phenology"><title>Phenology.</title><p><italic><tp:taxon-name>Hibiscadelphus stellatus</tp:taxon-name></italic> has been observed with buds, flowers and immature and mature fruit capsules in February and April. Flowers open mid-day and produce abundant nectar.</p></tp:treatment-sec><tp:treatment-sec sec-type="Etymology"><title>Etymology.</title><!--PageBreak--><!--PageBreak--><p><italic>Stellatus</italic> – Latin, star shaped, alluding to the stellate pubescence that characterizes the <tp:taxon-name>Malvaceae</tp:taxon-name> in general, including <italic><tp:taxon-name>Hibiscadelphus</tp:taxon-name></italic>. The name also refers to the “star-shaped” pattern formed by the five involucral bracts, which contrasts with the cruciform pattern formed by the four bracts in <italic><tp:taxon-name>Hibiscadelphus crucibracteatus</tp:taxon-name></italic>. Additionally, <italic>stellatus</italic> acknowledges the beautiful and stellar (outstanding) flowers of this species. The Hawaiian name <italic>hau kuahiwi</italic> has been applied to other species of the genus (<xref ref-type="bibr" rid="B10">Rock 1913</xref>). <italic>Hau</italic> (<italic><tp:taxon-name>Hibiscus tiliaceus</tp:taxon-name></italic> L.), a lowland tree; <italic>kuahiwi</italic>–<italic>lit.</italic> mountain or high hill (<xref ref-type="bibr" rid="B8">Pukui and Elbert 1986</xref>). Hawaiians recognized the similarities of the taxa while observing that <italic><tp:taxon-name>Hibiscadelphus</tp:taxon-name></italic> grows at higher elevations.</p></tp:treatment-sec><tp:treatment-sec sec-type="Conservation efforts"><title>Conservation efforts.</title><p>The conservation status of <italic><tp:taxon-name>Hibiscadelphus</tp:taxon-name></italic> is precarious at best. Three species (<italic><tp:taxon-name>Hibiscadelphus crucibracteatus</tp:taxon-name></italic>, <italic><tp:taxon-name>Hibiscadelphus giffardianus</tp:taxon-name></italic>, and <italic><tp:taxon-name>Hibiscadelphus wilderianus</tp:taxon-name></italic>) were each only known from a single naturally occurring tree (<xref ref-type="bibr" rid="B5">Hobdy 1984</xref>; <xref ref-type="bibr" rid="B10">Rock 1913</xref>). However, <italic><tp:taxon-name>Hibiscadelphus giffardianus</tp:taxon-name></italic> survives in cultivation and is planted within the type locality at Kipuka Puaulu in what is now Hawai`i Volcanoes National Park. Hillebrand provided no information on the abundance or scarcity of <italic><tp:taxon-name>Hibiscadelphus bombycinus</tp:taxon-name></italic> when he first collected it but the species is presumed extinct. <italic><tp:taxon-name>Hibiscadelphus crucibracteatus</tp:taxon-name></italic> is presumed extinct in the wild since the single known tree died a few years after its discovery from damage by introduced axis deer (<italic><tp:taxon-name>Axis axis</tp:taxon-name></italic>) despite it being fenced; there is no ex situ material although there were several attempts at propagation (R. Hobdy, pers. comm.). <italic><tp:taxon-name>Hibiscadelphus woodii</tp:taxon-name></italic> was known from four individuals, but evidently has recently gone extinct (<xref ref-type="bibr" rid="B12">Wood 2012</xref>). There are no plants in cultivation despite attempts to propagate it. <italic><tp:taxon-name>Hibiscadelphus hualalaiensis</tp:taxon-name></italic> is considered extinct in the wild as of 1992 but is in cultivation. <italic><tp:taxon-name>Hibiscadelphus wilderianus</tp:taxon-name></italic> is also presumed extinct. Although Rock mentioned that Wilder (who discovered the species with Rock, later returning and making several additional collections from the only known tree) had succeeded in raising a single seedling (<xref ref-type="bibr" rid="B10">Rock 1913</xref>) no surviving material is known. <italic><tp:taxon-name>Hibiscadelphus distans</tp:taxon-name></italic> is known from two wild populations of approximately 15–20 individuals total on Kaua`i, and over 100 ex situ collections at the McBryde and Limahuli gardens of the National Tropical Botanical Garden (NTBG). With 99 known plants, <italic><tp:taxon-name>Hibiscadelphus stellatus</tp:taxon-name></italic> has the largest known wild populations plus the only known naturally occurring seedlings of any species in the genus.</p><p>Seeds were collected from 12 individuals of <italic><tp:taxon-name>Hibiscadelphus stellatus</tp:taxon-name></italic> representing the three known subpopulations. The subpopulations were mapped with GPS and each individual plant numbered and tagged. Cuttings from three plants were also made although these failed to take root. Material is being propagated at the Olinda Rare Plant Facility on Maui, NTBG on Kaua`i and the Lyon Arboretum on O`ahu. The first seeds germinated in conventional propagation approximately 50 days after sowing and under three weeks in tissue culture. As of May 2013 four parent trees from two sites are represented ex situ, with seeds from four additional trees in the third site now in propagation at Olinda and Lyon.</p><p>Threats to the existence of <!--PageBreak--><italic><tp:taxon-name>Hibiscadelphus stellatus</tp:taxon-name></italic> include habitat erosion, fire, weeds, drought, probably rats (<italic><tp:taxon-name>Rattus rattus</tp:taxon-name></italic>, <italic><tp:taxon-name>Rattus exulans</tp:taxon-name></italic>) (<xref ref-type="bibr" rid="B1">Baker and Allen 1978</xref>) and mice, (<italic><tp:taxon-name>Mus domesticus</tp:taxon-name></italic>), slugs such as <italic><tp:taxon-name>Derocerus</tp:taxon-name></italic> and <italic><tp:taxon-name>Limax</tp:taxon-name></italic> or other invertebrates such as seed weevils (<xref ref-type="bibr" rid="B4">Giffard 1920</xref>) and caterpillars (<xref ref-type="bibr" rid="B7">Lorence and Wagner 1995</xref>), and potentially feral goats (<italic><tp:taxon-name>Capra hirca</tp:taxon-name></italic>) and/or pigs (<italic><tp:taxon-name>Sus scrofa</tp:taxon-name></italic>). Small populations of feral goats and pigs are encroaching in surrounding areas, although the West Maui Mountains Watershed Partnership is constructing strategic fencing. In 2007 a large wild fire burned within 180 m of the plants; succession of its habitat presently includes non-native fire-adapted grasses that were absent before the fire. Erosion is a natural process but is exacerbated by invasion by weeds and ungulates and the destruction of vegetation by fire. Woody non-native plants are currently low in diversity and number, but are represented by known aggressive, habitat – modifying species such as <italic><tp:taxon-name>Grevillea robusta</tp:taxon-name></italic> A. Cunn. ex R. Br., <italic><tp:taxon-name>Lantana camara</tp:taxon-name></italic> L., <italic><tp:taxon-name>Psidium guajava</tp:taxon-name></italic> L., and <italic><tp:taxon-name>Schinus terebinthifolius</tp:taxon-name></italic> Raddi. Herbaceous understory weeds are similarly low in number of taxa but include serious habitat modifiers such as <italic><tp:taxon-name>Adiantum hispidulum</tp:taxon-name></italic> Sw., <italic><tp:taxon-name>Ageratina adenophora</tp:taxon-name></italic> (Spreng.) R.M. King &amp; H. Rob., <italic><tp:taxon-name>Ageratina riparia</tp:taxon-name></italic> (Regel) R.M. King &amp; H. Rob., <italic><tp:taxon-name>Buddlea asiatica</tp:taxon-name></italic> Lour., <italic><tp:taxon-name>Erigeron karvinskianus</tp:taxon-name></italic> DC., and <italic><tp:taxon-name>Oplismenus hirtellus</tp:taxon-name></italic> (L.) P. Beauv., all of which may hinder establishment of seedlings.</p></tp:treatment-sec><tp:treatment-sec sec-type="Conservation status"><title>Conservation status.</title><p>When evaluated using the IUCN Red List criteria (<xref ref-type="bibr" rid="B6">IUCN 2013</xref>) <!--PageBreak--><italic><tp:taxon-name>Hibiscadelphus stellatus</tp:taxon-name></italic> falls into the Endangered (EN) category, a designation for taxa facing a very high risk for extinction in the wild. The species merits this designation by meeting the following criteria: B2(a)(biii, v) + D, where the area of occupancy (AOO) is less than 500km² (B2), with severely fragmented or number of locations &lt;5 (a), and a continuing decline observed, estimated, inferred or projected in (biii) quality of habitat and (bv) number of mature individuals; and D: &lt;250 mature individuals. Although there is some reproduction observed, there is not a sufficient population structure that will allow enough immature plants to replace mature individuals as they perish, therefore a decline is almost a certainty under current conditions. The AOO is 2.28 hectares (5.63 acres) much less than the threshold. The habitat is inferred to be in decline due to the effects of introduced taxa such as invasive plants and rats, as well as the effects of introduced rats and diseases on pollinators. Continued monitoring over the next five years will possibly lead to an updated assessment to CR. Furthermore we recommend that the U.S. Fish &amp; Wildlife Service list this new species as Endangered under the Endangered Species Act of 1973 and that the Service prepare and fund a recovery plan.</p></tp:treatment-sec><tp:treatment-sec sec-type="Specimens examined"><title>Specimens examined.</title><p><bold>USA.</bold> Hawaiian Islands: Maui: west Maui, Lahaina District, Kaua`ula Valley, south side slope, 807 m, 17 Apr 2012, <italic>Oppenheimer et al. H41214</italic> (BISH), 841 m, 24 Apr 2013, <italic>Oppenheimer et al. H41337</italic> (US), 13 Feb 2014, <italic>Oppenheimer et al. H21403</italic> (BISH), <italic>H21406</italic> (BISH), <italic>H21407</italic> (BISH), 820 m, <italic>Perlman, et al. 23853</italic> (PTBG); Kaua`ula valley, below Helu, 817 m, 17 Apr 2012, <italic>Perlman et al. 22834</italic> (PTBG, 2 sheets), Kaua`ula valley, south slope below Helu summit, 817 m, 18 Apr 2012, <italic>Perlman et al. 22837</italic> (PTBG).</p></tp:treatment-sec><tp:treatment-sec sec-type="Discussion"><title>Discussion.</title><p>This new species clearly belongs to <italic><tp:taxon-name>Hibiscadelphus</tp:taxon-name></italic> based on its flowers that have their corolla lobes coalescent into a curved, tubular zygomorphic structure. <italic><tp:taxon-name>Hibiscadelphus stellatus</tp:taxon-name></italic> differs from its congeners in the following combination of characters: moderate to dense stellate pubescence on all parts; involucral bracts 5 (–7) in number that are linear-subulate to lanceolate, 9–22 mm long, and acute to acuminate apically; 5-lobed calyx with tube 22–25 mm long and lobes 5–8 mm x 7–8 mm; externally purplish-colored corolla 5–6.5 cm long; and globose-cuboid to ovoid capsules with scattered hairs on the endocarp. The species of <italic><tp:taxon-name>Hibiscadelphus</tp:taxon-name></italic> can be separated by the following key.</p></tp:treatment-sec><ref-list><ref id="B11"><mixed-citation xmlns:xlink="http://www.w3.org/1999/xlink" xlink:type="simple"><person-group><name name-style="western"><surname>Wagner</surname><given-names>WL</given-names></name><name name-style="western"><surname>Herbst</surname><given-names>DR</given-names></name><name name-style="western"><surname>Sohmer</surname><given-names>SH</given-names></name></person-group> (<year>1999</year>) <source>Manual of the flowering plants of Hawai`i. revised edition, 2 vol. Bishop Museum Press and Univ.</source><publisher-name>of Hawai`i Press</publisher-name>, <publisher-loc>Honolulu, Hawai`i</publisher-loc>, <size units="page">1853 pp</size>.</mixed-citation></ref><ref id="B10"><mixed-citation xmlns:xlink="http://www.w3.org/1999/xlink" xlink:type="simple"><person-group><name name-style="western"><surname>Rock</surname><given-names>JF</given-names></name></person-group> (<year>1913</year>) <source>The Indigenous trees of the Hawaiian Islands</source>. Privately published. <publisher-name>Honolulu</publisher-name>, <publisher-loc>Hawai`i</publisher-loc>, <size units="page">548 pp</size>.</mixed-citation></ref><ref id="B8"><mixed-citation xmlns:xlink="http://www.w3.org/1999/xlink" xlink:type="simple"><person-group><name name-style="western"><surname>Pukui</surname><given-names>MK</given-names></name><name name-style="western"><surname>Elbert</surname><given-names>SH</given-names></name></person-group> (<year>1986</year>) <source>Hawaiian Dictionary</source>. <edition>Revised and enlarged edition</edition>. <publisher-name>University of Hawai`i Press</publisher-name>, <publisher-loc>Honolulu</publisher-loc>, <fpage>1</fpage>–<lpage>572</lpage>.</mixed-citation></ref><ref id="B5"><mixed-citation xmlns:xlink="http://www.w3.org/1999/xlink" xlink:type="simple"><person-group><name name-style="western"><surname>Hobdy</surname><given-names>RW</given-names></name></person-group> (<year>1984</year>) <article-title>A re-evaluation of the genus <italic>Hibiscadelphus</italic> (Malvaceae) and the description of a new species.</article-title><source>Occas. Pap. of the B.P. Bishop Museum</source>, <volume>Vol. 25</volume>, <issue>No. 11</issue>. <publisher-name>Bishop Museum Press</publisher-name>, <publisher-loc>Honolulu</publisher-loc>.</mixed-citation></ref><ref id="B12"><mixed-citation xmlns:xlink="http://www.w3.org/1999/xlink" xlink:type="simple"><person-group><name name-style="western"><surname>Wood</surname><given-names>KR</given-names></name></person-group> (<year>2012</year>) <article-title>Possible extinctions, rediscoveries, and new plant records within the Hawaiian Islands.</article-title><source>Bishop Museum Occasional Papers</source><volume>113</volume>: <fpage>91</fpage>–<lpage>102</lpage>.</mixed-citation></ref><ref id="B1"><mixed-citation xmlns:xlink="http://www.w3.org/1999/xlink" xlink:type="simple"><person-group><name name-style="western"><surname>Baker</surname><given-names>JK</given-names></name><name name-style="western"><surname>Allen</surname><given-names>MS</given-names></name></person-group> (<year>1978</year>) <article-title>Roof rat depredations on <italic>Hibiscadelphus</italic> (Malvaceae) trees.</article-title> In: <person-group><name name-style="western"><surname>Smith</surname><given-names>CW</given-names></name></person-group> (<role>Ed</role>) <source>Proceedings of the Second Conference in Natural Sciences Hawaii Volcanoes National Park; 1978 June 1–3; Honolulu</source>. <publisher-name>University of Hawai‘i at Manoa, Department of Botany</publisher-name>, <publisher-loc>Honolulu (HI)</publisher-loc>, <fpage>2</fpage>–<lpage>5</lpage>.</mixed-citation></ref><ref id="B4"><mixed-citation xmlns:xlink="http://www.w3.org/1999/xlink" xlink:type="simple"><person-group><name name-style="western"><surname>Giffard</surname><given-names>WM</given-names></name></person-group> (<year>1920</year>) <article-title>Miscellaneous notes and exhibits of insects collected at Puu Waawaa, North Kona, and Kilauea, Hawai`i.</article-title><source>Proceedings of the Hawaiian Entomological Society for the year 1919</source>, <volume>vol. 4</volume><issue>No. 2</issue>, <publisher-loc>Honolulu</publisher-loc>.</mixed-citation></ref><ref id="B7"><mixed-citation xmlns:xlink="http://www.w3.org/1999/xlink" xlink:type="simple"><person-group><name name-style="western"><surname>Lorence</surname><given-names>DH</given-names></name><name name-style="western"><surname>Wagner</surname><given-names>WL</given-names></name></person-group> (<year>1995</year>) <article-title>Another new, nearly extinct species of Hibiscadelphus (Malvaceae) from the Hawaiian Islands.</article-title><source>Novon</source><volume>5</volume>(<issue>2</issue>): <fpage>183</fpage>–<lpage>187</lpage>. doi: <ext-link ext-link-type="doi" xlink:href="10.2307/3392243" xlink:type="simple">10.2307/3392243</ext-link></mixed-citation></ref><ref id="B6"><mixed-citation xmlns:xlink="http://www.w3.org/1999/xlink" xlink:type="simple"><institution xlink:type="simple">IUCN</institution> (<year>2013</year>) <source>Guidelines for using the IUCN red list categories and criteria. Version 10</source>. <publisher-loc>Gland, Switzerland and Cambridge, UK</publisher-loc>.</mixed-citation></ref></ref-list></tp:taxon-treatment>
